# Supplementary material for: A Comprehensive Analysis of Non-Thermal Ultrasonic-Assisted Extraction of Bioactive Compounds from Citrus Peel Waste Through a One-Factor-at-a-Time Approach
Source: Molecules. 2025 Feb 1;30(3):648. doi: 10.3390/molecules30030648 (PMC11820553; doi:10.3390/molecules30030648)
Supplement: Supplementary file 1 [file molecules-30-00648-s001.zip]

Archive with 1 entries (1 files):
- molecules-3428156-supplementary.pdf
